# Supplementary material for: Comprehensive Characterization of Secondary Metabolites in Fruits and Leaves of Cloudberry (Rubus chamaemorus L.)
Source: Metabolites. 2023 Apr 27;13(5):598. doi: 10.3390/metabo13050598 (PMC10222136; doi:10.3390/metabo13050598)
Supplement: Supplementary file 1 [file metabolites-13-00598-s001.zip]

Archive with 1 entries (1 files):
- metabolites-2361354-supplementary.pdf
